# Supplementary material for: Alkaloid Profile Characterisation and Bioactivity Evaluation of Bolivian Hippeastrum Species (Amaryllidaceae) as Cholinesterase Inhibitors
Source: Life (Basel). 2025 Apr 29;15(5):719. doi: 10.3390/life15050719 (PMC12113584; doi:10.3390/life15050719)
Supplement: Supplementary file 1 [file life-15-00719-s001.zip]

Archive with 1 entries (1 files):
- life-3530949-supplementary.pdf
